# Supplementary material for: When Is a Two-Stage Surgical Procedure Indicated in the Treatment of Pseudotumors of the Hip? A Retrospective Study of 21 Cases and a Review of the Literature
Source: J Clin Med. 2024 Jan 31;13(3):815. doi: 10.3390/jcm13030815 (PMC10856725; doi:10.3390/jcm13030815)
Supplement: Supplementary file 1 [file jcm-13-00815-s001.zip]

Archive with 13 entries (10 files):
- Supplementary_material/
- Supplementary_material/.DS_Store
- Supplementary_material/Figure_S1.tiff
- Supplementary_material/Figure_S1_Legend.pdf
- Supplementary_material/Table_S1 DEF.pdf
- Supplementary_material/Table_S1.pptx
- __MACOSX/
- __MACOSX/Supplementary_material/
- __MACOSX/Supplementary_material/._.DS_Store
- __MACOSX/Supplementary_material/._Figure_S1.tiff
- __MACOSX/Supplementary_material/._Figure_S1_Legend.docx
- __MACOSX/Supplementary_material/._Table_S1 DEF.pdf
- __MACOSX/Supplementary_material/._Table_S1.pptx
